# Supplementary material for: Distinct mutational pattern of T-cell large granular lymphocyte leukemia combined with pure red cell aplasia: low mutational burden of STAT3
Source: Sci Rep. 2023 May 4;13:7280. doi: 10.1038/s41598-023-33928-z (PMC10160083; doi:10.1038/s41598-023-33928-z)
Supplement: Supplementary file 2 — Supplementary Information 2. [file 41598_2023_33928_MOESM2_ESM.xlsx]

## Sheet: Supplementary Table 2
VAF: variant allele frequency
NGS: next generation sequencing
PB: peripheral blood
BM: bone marrow
patient number	Diagnosis	Hugo_Symbol	Refseq	Variant_Classification	HGVSc	HGVSp	VAF (%)	NGS sample
15	T-LGL+PRCA	DNMT3A	NM_022552.4	Nonsense_Mutation	c.914G>A	p.Trp305*	6.75	PB
15	T-LGL+PRCA	DNMT3A	NM_022552.4	Missense_Mutation	c.2408G>A	p.Arg803Lys	6.57
15	T-LGL+PRCA	STAT3	NM_139276.2	Missense_Mutation	c.1919A>T	p.Tyr640Phe	5.73
15	T-LGL+PRCA	SF3B1	NM_012433.3	Missense_Mutation	c.497G>T	p.Arg166Leu	4.55
15	T-LGL+PRCA	KMT2D	NM_003482.3	In_Frame_Del	c.5148_5159del	p.Gln1717_Val1720del	3.69
15	T-LGL+PRCA	KMT2D	NM_003482.3	Frame_Shift_Del	c.5141_5142delinsA	p.Pro1714Glnfs*8	3.5
15	T-LGL+PRCA	MSR1	NM_138715.3	Missense_Mutation	c.901C>A	p.Pro301Thr	3.27
15	T-LGL+PRCA	ETV6	NM_001987.5	Missense_Mutation	c.945G>T	p.Met315Ile	2.94
15	T-LGL+PRCA	NPM1	NM_002520.6	Nonsense_Mutation	c.64G>T	p.Glu22*	2.94
15	T-LGL+PRCA	SF3B1	NM_012433.3	Missense_Mutation	c.712C>A	p.Arg238Ser	2.86
15	T-LGL+PRCA	JAK3	NM_000215.3	Nonsense_Mutation	c.44C>A	p.Ser15*	2.83
15	T-LGL+PRCA	KMT2D	NM_003482.3	Frame_Shift_Ins	c.13878dup	p.Pro4627Alafs*20	2.81
15	T-LGL+PRCA	KDM6A	NM_021140.3	Missense_Mutation	c.1973G>T	p.Arg658Leu	2.76
15	T-LGL+PRCA	STAG2	NM_001042749.2	Nonsense_Mutation	c.3439G>T	p.Glu1147*	2.73
15	T-LGL+PRCA	DNMT3A	NM_022552.4	Missense_Mutation	c.2245C>A	p.Arg749Ser	2.72
15	T-LGL+PRCA	KMT2D	NM_003482.3	Nonsense_Mutation	c.437C>A	p.Ser146*	2.68
15	T-LGL+PRCA	STAG2	NM_001042749.2	Missense_Mutation	c.1606C>A	p.His536Asn	2.68
15	T-LGL+PRCA	KMT2A	NM_001197104.2	Nonsense_Mutation	c.6326C>A	p.Ser2109*	2.66
15	T-LGL+PRCA	KMT2D	NM_003482.3	Missense_Mutation	c.8054G>T	p.Arg2685Leu	2.62
15	T-LGL+PRCA	NF1	NM_000267.3	Missense_Mutation	c.523C>A	p.His175Asn	2.62
15	T-LGL+PRCA	GNB1	NM_001282539.1	Missense_Mutation	c.871G>T	p.Asp291Tyr	2.58
15	T-LGL+PRCA	TNFAIP3	NM_006290.4	Nonsense_Mutation	c.1888G>T	p.Glu630*	2.52
15	T-LGL+PRCA	SETBP1	NM_015559.3	Missense_Mutation	c.3843C>A	p.Phe1281Leu	2.5
15	T-LGL+PRCA	BCOR	NM_001123385.2	Nonsense_Mutation	c.3595G>T	p.Glu1199*	2.49
15	T-LGL+PRCA	CBL	NM_005188.4	Missense_Mutation	c.700G>T	p.Asp234Tyr	2.47
15	T-LGL+PRCA	KMT2A	NM_001197104.2	Missense_Mutation	c.5674C>A	p.Arg1892Ser	2.47
15	T-LGL+PRCA	KMT2A	NM_001197104.2	Missense_Mutation	c.4594C>A	p.Arg1532Ser	2.44
15	T-LGL+PRCA	DNMT3A	NM_022552.4	Nonsense_Mutation	c.1775dup	p.Tyr592*	2.43
15	T-LGL+PRCA	SETBP1	NM_015559.3	Missense_Mutation	c.1766G>T	p.Arg589Leu	2.37
15	T-LGL+PRCA	FLT3	NM_004119.3	Missense_Mutation	c.1690C>A	p.His564Asn	2.36
15	T-LGL+PRCA	POT1	NM_015450.3	Nonsense_Mutation	c.1103C>A	p.Ser368*	2.35
15	T-LGL+PRCA	EZH2	NM_004456.5	Missense_Mutation	c.1681C>A	p.Arg561Ser	2.34
15	T-LGL+PRCA	ASXL1	NM_012433.3	Missense_Mutation	c.1095G>T	p.Leu365Phe	2.33
15	T-LGL+PRCA	IDH1	NM_005896.3	Missense_Mutation	c.160G>T	p.Asp54Tyr	2.33
15	T-LGL+PRCA	KDM6A	NM_021140.3	Nonsense_Mutation	c.685G>T	p.Glu229*	2.33
15	T-LGL+PRCA	KMT2D	NM_003482.3	Missense_Mutation	c.12593G>T	p.Arg4198Leu	2.33
15	T-LGL+PRCA	NF1	NM_000267.3	Missense_Mutation	c.5306G>T	p.Arg1769Leu	2.32
15	T-LGL+PRCA	FBXW7	NM_033632.3	Nonsense_Mutation	c.1277C>A	p.Ser426*	2.31
15	T-LGL+PRCA	KMT2A	NM_001197104.2	Missense_Mutation	c.4447C>A	p.His1483Asn	2.31
15	T-LGL+PRCA	ATRX	NM_000489.5	Missense_Mutation	c.1997G>T	p.Arg666Leu	2.3
15	T-LGL+PRCA	KDM6A	NM_021140.3	Missense_Mutation	c.3370C>A	p.His1124Asn	2.3
15	T-LGL+PRCA	KMT2A	NM_001197104.2	Missense_Mutation	c.7439G>T	p.Arg2480Leu	2.3
15	T-LGL+PRCA	KMT2A	NM_001197104.2	Nonsense_Mutation	c.3341C>A	p.Ser1114*	2.29
15	T-LGL+PRCA	CBL	NM_005188.4	Missense_Mutation	c.2167G>T	p.Asp723Tyr	2.27
15	T-LGL+PRCA	BRAF	NM_004333.6	Missense_Mutation	c.850G>T	p.Asp284Tyr	2.26
15	T-LGL+PRCA	SRCAP	NM_006662.3	Missense_Mutation	c.8822G>T	p.Arg2941Leu	2.26
15	T-LGL+PRCA	CBL	NM_005188.4	Nonsense_Mutation	c.1060G>T	p.Glu354*	2.23
15	T-LGL+PRCA	KMT2A	NM_001197104.2	Missense_Mutation	c.3544C>A	p.Arg1182Ser	2.22
15	T-LGL+PRCA	ATM	NM_000051.3	Missense_Mutation	c.1762G>T	p.Asp588Tyr	2.21
15	T-LGL+PRCA	CSMD1	NM_033225.6	Missense_Mutation	c.10552C>A	p.Gln3518Lys	2.21
15	T-LGL+PRCA	STAG2	NM_001042749.2	Missense_Mutation	c.2539C>A	p.Gln847Lys	2.21
15	T-LGL+PRCA	ABL1	NM_005157.6	Missense_Mutation	c.2374G>T	p.Asp792Tyr	2.2
15	T-LGL+PRCA	KMT2A	NM_001197104.2	Missense_Mutation	c.1528C>A	p.His510Asn	2.2
15	T-LGL+PRCA	FBXW7	NM_033632.3	Nonsense_Mutation	c.406G>T	p.Glu136*	2.19
15	T-LGL+PRCA	KMT2D	NM_003482.3	Missense_Mutation	c.2902G>T	p.Asp968Tyr	2.19
15	T-LGL+PRCA	RAD21	NM_006265.3	Missense_Mutation	c.892C>A	p.Pro298Thr	2.19
15	T-LGL+PRCA	BRAF	NM_004333.6	Nonsense_Mutation	c.2159C>A	p.Ser720*	2.18
15	T-LGL+PRCA	KMT2D	NM_003482.3	Nonsense_Mutation	c.4193C>A	p.Ser1398*	2.18
15	T-LGL+PRCA	BCOR	NM_001123385.2	Missense_Mutation	c.4765C>A	p.Arg1589Ser	2.17
15	T-LGL+PRCA	BRCC3	NM_024332.3	Missense_Mutation	c.145G>T	p.Asp49Tyr	2.17
15	T-LGL+PRCA	FLT3	NM_004119.3	Nonsense_Mutation	c.1403C>A	p.Ser468*	2.17
15	T-LGL+PRCA	NF1	NM_000267.3	Nonsense_Mutation	c.5164G>T	p.Glu1722*	2.17
15	T-LGL+PRCA	CSMD1	NM_033225.6	Missense_Mutation	c.10435C>A	p.His3479Asn	2.16
15	T-LGL+PRCA	KMT2D	NM_003482.3	Missense_Mutation	c.11945G>T	p.Arg3982Leu	2.16
15	T-LGL+PRCA	NF1	NM_000267.3	Nonsense_Mutation	c.109G>T	p.Glu37*	2.15
15	T-LGL+PRCA	SRCAP	NM_006662.3	Missense_Mutation	c.7858C>A	p.Gln2620Lys	2.15
15	T-LGL+PRCA	SF3B1	NM_012433.3	Missense_Mutation	c.118G>T	p.Asp40Tyr	2.13
15	T-LGL+PRCA	NF1	NM_000267.3	Frame_Shift_Ins	c.572_573insC	p.Lys191Asnfs*10	2.13
15	T-LGL+PRCA	NF1	NM_000267.3	Missense_Mutation	c.1105C>A	p.Gln369Lys	2.13
15	T-LGL+PRCA	NF1	NM_000267.3	Missense_Mutation	c.8218G>T	p.Asp2740Tyr	2.13
15	T-LGL+PRCA	ASXL1	NM_015338.6	Missense_Mutation	c.4576G>T	p.Asp1526Tyr	2.12
15	T-LGL+PRCA	NOTCH1	NM_017617.5	Nonsense_Mutation	c.6422C>A	p.Ser2141*	2.12
15	T-LGL+PRCA	STAG2	NM_001042749.2	Missense_Mutation	c.70G>T	p.Asp24Tyr	2.12
15	T-LGL+PRCA	ATRX	NM_000489.5	Nonsense_Mutation	c.6551C>A	p.Ser2184*	2.1
15	T-LGL+PRCA	KMT2D	NM_003482.3	Missense_Mutation	c.9893C>A	p.Pro3298Gln	2.1
15	T-LGL+PRCA	BRAF	NM_004333.6	Missense_Mutation	c.2165C>A	p.Pro722Gln	2.09
15	T-LGL+PRCA	DIS3	NM_014953.5	Missense_Mutation	c.862C>A	p.His288Asn	2.09
15	T-LGL+PRCA	STAG2	NM_001042749.2	Missense_Mutation	c.3298G>T	p.Asp1100Tyr	2.09
15	T-LGL+PRCA	CBL	NM_005188.4	Missense_Mutation	c.2103G>T	p.Met701Ile	2.07
15	T-LGL+PRCA	KIT	NM_000222.2	Nonsense_Mutation	c.1126G>T	p.Glu376*	2.07
15	T-LGL+PRCA	NRAS	NM_002524.5	Nonsense_Mutation	c.91G>T	p.Glu31*	2.07
15	T-LGL+PRCA	CSMD1	NM_033225.6	Missense_Mutation	c.1288C>A	p.Gln430Lys	2.06
15	T-LGL+PRCA	CSMD1	NM_033225.6	Nonsense_Mutation	c.4391C>A	p.Ser1464*	2.06
15	T-LGL+PRCA	STAG2	NM_001042749.2	Missense_Mutation	c.217C>A	p.His73Asn	2.06
15	T-LGL+PRCA	KDM6A	NM_021140.3	Missense_Mutation	c.232C>A	p.Arg78Ser	2.05
15	T-LGL+PRCA	NF1	NM_000267.3	Missense_Mutation	c.4601G>T	p.Arg1534Leu	2.05
15	T-LGL+PRCA	FLT3	NM_004119.3	Missense_Mutation	c.123G>T	p.Lys41Asn	2.04
15	T-LGL+PRCA	KMT2A	NM_001197104.2	Missense_Mutation	c.4015C>A	p.Pro1339Thr	2.04
15	T-LGL+PRCA	ABL1	NM_005157.6	Missense_Mutation	c.241G>T	p.Asp81Tyr	2.03
15	T-LGL+PRCA	RBBP4	NM_005610.3	Nonsense_Mutation	c.223G>T	p.Glu75*	2.03
15	T-LGL+PRCA	KDM3B	NM_016604.4	Nonsense_Mutation	c.3472G>T	p.Glu1158*	2.02
15	T-LGL+PRCA	RBBP4	NM_005610.3	Nonsense_Mutation	c.944C>A	p.Ser315*	2.01
15	T-LGL+PRCA	SF3B1	NM_012433.3	Missense_Mutation	c.1095G>T	p.Met365Ile	2
15	T-LGL+PRCA	CSMD1	NM_033225.6	Missense_Mutation	c.8218C>A	p.His2740Asn	2
15	T-LGL+PRCA	LAMB4	NM_007356.3	Missense_Mutation	c.4296G>T	p.Leu1432Phe	2
15	T-LGL+PRCA	PTEN	NM_000314.8	Missense_Mutation	c.802G>T	p.Asp268Tyr	2
36	T-LGL	KMT2A	NM_001197104.2	Missense_Mutation	c.5949G>T	p.Leu1983Phe	4.25	PB
36	T-LGL	ATM	NM_000051.3	Nonsense_Mutation	c.4460C>A	p.Ser1487*	4.22
36	T-LGL	STAG2	NM_001042749.2	Missense_Mutation	c.534C>A	p.Phe178Leu	3.39
36	T-LGL	SF3B1	NM_012433.3	Missense_Mutation	c.1352G>T	p.Arg451Leu	3.22
36	T-LGL	RAD21	NM_006265.3	Missense_Mutation	c.892C>A	p.Pro298Thr	3.22
36	T-LGL	SF3B1	NM_012433.3	Missense_Mutation	c.1095G>T	p.Met365Ile	3.07
36	T-LGL	ZRSR2	NM_005089.3	Missense_Mutation	c.996C>A	p.Phe332Leu	3.05
36	T-LGL	FLT3	NM_004119.3	Missense_Mutation	c.355G>T	p.Asp119Tyr	3.04
36	T-LGL	DNMT3A	NM_022552.4	Nonsense_Mutation	c.454G>T	p.Glu152*	2.99
36	T-LGL	KMT2A	NM_001197104.2	Nonsense_Mutation	c.6271G>T	p.Glu2091*	2.94
36	T-LGL	CSMD1	NM_033225.6	Nonsense_Mutation	c.4391C>A	p.Ser1464*	2.88
36	T-LGL	KMT2D	NM_003482.3	Missense_Mutation	c.11945G>T	p.Arg3982Leu	2.87
36	T-LGL	FBXW7	NM_033632.3	Nonsense_Mutation	c.889G>T	p.Glu297*	2.86
36	T-LGL	U2AF1	NM_006758.2	Missense_Mutation	c.147G>T	p.Leu49Phe	2.85
36	T-LGL	CUX1	NM_181552.4	Missense_Mutation	c.3958C>A	p.Gln1320Lys	2.81
36	T-LGL	JAK1	NM_002227.4	Missense_Mutation	c.3308G>T	p.Arg1103Ile	2.7
36	T-LGL	CUX1	NM_181552.4	Missense_Mutation	c.3945C>A	p.Phe1315Leu	2.69
36	T-LGL	SH2B3	NM_005475.3	Nonsense_Mutation	c.1481C>A	p.Ser494*	2.69
36	T-LGL	EZH2	NM_004456.5	Missense_Mutation	c.2016C>A	p.Phe672Leu	2.61
36	T-LGL	JAK2	NM_004972.3	Nonsense_Mutation	c.3136G>T	p.Glu1046*	2.59
36	T-LGL	KMT2D	NM_003482.3	Missense_Mutation	c.15796C>A	p.Arg5266Ser	2.57
36	T-LGL	ZRSR2	NM_005089.3	Nonsense_Mutation	c.563C>A	p.Ser188*	2.57
36	T-LGL	U2AF1	NM_006758.2	Missense_Mutation	c.385G>T	p.Asp129Tyr	2.56
36	T-LGL	ATRX	NM_000489.5	Missense_Mutation	c.4705C>A	p.Gln1569Lys	2.56
36	T-LGL	EZH2	NM_004456.5	Missense_Mutation	c.2022G>T	p.Leu674Phe	2.55
36	T-LGL	NRAS	NM_002524.5	Missense_Mutation	c.423C>A	p.Phe141Leu	2.55
36	T-LGL	ETV6	NM_001987.5	Nonsense_Mutation	c.1330G>T	p.Glu444*	2.53
36	T-LGL	KDM3B	NM_016604.4	Missense_Mutation	c.4945G>T	p.Asp1649Tyr	2.53
36	T-LGL	TERT	NM_198253.3	Missense_Mutation	c.451C>A	p.His151Asn	2.53
36	T-LGL	KDM6A	NM_021140.3	Missense_Mutation	c.1314G>T	p.Met438Ile	2.5
36	T-LGL	ASXL1	NM_015338.6	Missense_Mutation	c.4479C>A	p.Phe1493Leu	2.49
36	T-LGL	PEG3	NM_001146184.2	Missense_Mutation	c.954C>A	p.Phe318Leu	2.47
36	T-LGL	STAT5B	NM_012448.4	Missense_Mutation	c.1614C>A	p.Phe538Leu	2.47
36	T-LGL	JAK3	NM_000215.3	Missense_Mutation	c.2323C>A	p.Arg775Ser	2.46
36	T-LGL	KMT2D	NM_003482.3	Missense_Mutation	c.6166G>T	p.Asp2056Tyr	2.45
36	T-LGL	ABL1	NM_005157.6	Missense_Mutation	c.655C>A	p.His219Asn	2.44
36	T-LGL	MSR1	NM_138715.3	Missense_Mutation	c.1189C>A	p.Gln397Lys	2.44
36	T-LGL	SETBP1	NM_015559.3	Missense_Mutation	c.1186G>T	p.Asp396Tyr	2.44
36	T-LGL	TP53	NM_000546.5	Missense_Mutation	c.1023C>A	p.Phe341Leu	2.42
36	T-LGL	FBXW7	NM_033632.3	Nonsense_Mutation	c.406G>T	p.Glu136*	2.42
36	T-LGL	SETBP1	NM_015559.3	Missense_Mutation	c.580G>T	p.Asp194Tyr	2.42
36	T-LGL	MPL	NM_005373.3	Missense_Mutation	c.487G>T	p.Asp163Tyr	2.4
36	T-LGL	NOTCH1	NM_017617.5	Missense_Mutation	c.424G>T	p.Asp142Tyr	2.4
36	T-LGL	RAD21	NM_006265.3	Missense_Mutation	c.928G>T	p.Asp310Tyr	2.4
36	T-LGL	RBBP4	NM_005610.3	Nonsense_Mutation	c.944C>A	p.Ser315*	2.4
36	T-LGL	IDH2	NM_002168.3	Missense_Mutation	c.1315G>T	p.Asp439Tyr	2.39
36	T-LGL	GNB1	NM_001282539.1	Missense_Mutation	c.460G>T	p.Asp154Tyr	2.37
36	T-LGL	TET2	NM_001127208.2	Nonsense_Mutation	c.5263G>T	p.Glu1755*	2.37
36	T-LGL	PTPN11	NM_002834.4	Nonsense_Mutation	c.1621G>T	p.Glu541*	2.37
36	T-LGL	BCORL1	NM_021946.4	Missense_Mutation	c.4357G>T	p.Asp1453Tyr	2.36
36	T-LGL	RBBP4	NM_005610.3	Nonsense_Mutation	c.776C>A	p.Ser259*	2.36
36	T-LGL	SH2B3	NM_005475.3	Missense_Mutation	c.262G>T	p.Asp88Tyr	2.36
36	T-LGL	BCORL1	NM_021946.4	Missense_Mutation	c.2838G>T	p.Met946Ile	2.34
36	T-LGL	TET2	NM_001127208.2	Missense_Mutation	c.5319C>A	p.Phe1773Leu	2.33
36	T-LGL	NF1	NM_000267.3	Nonsense_Mutation	c.8398G>T	p.Glu2800*	2.32
36	T-LGL	TP53	NM_000546.5	Missense_Mutation	c.1155C>A	p.Phe385Leu	2.3
36	T-LGL	CSMD1	NM_033225.6	Missense_Mutation	c.5348C>A	p.Ser1783Tyr	2.3
36	T-LGL	KDM3B	NM_016604.4	Missense_Mutation	c.2467G>T	p.Asp823Tyr	2.3
36	T-LGL	SMC1A	NM_006306.4	Nonsense_Mutation	c.3223G>T	p.Glu1075*	2.3
36	T-LGL	TP53	NM_000546.5	Nonsense_Mutation	c.151G>T	p.Glu51*	2.29
36	T-LGL	ATRX	NM_000489.5	Missense_Mutation	c.7332G>T	p.Leu2444Phe	2.29
36	T-LGL	JAK1	NM_002227.4	Missense_Mutation	c.2484G>T	p.Met828Ile	2.29
36	T-LGL	BCOR	NM_001123385.2	Missense_Mutation	c.3138C>A	p.Phe1046Leu	2.27
36	T-LGL	BCOR	NM_001123385.2	Nonsense_Mutation	c.3595G>T	p.Glu1199*	2.27
36	T-LGL	BRAF	NM_004333.6	Nonsense_Mutation	c.1831G>T	p.Glu611*	2.27
36	T-LGL	JAK2	NM_004972.3	5'UTR	c.-16C>A	p.?	2.26
36	T-LGL	NF1	NM_000267.3	Missense_Mutation	c.3855G>T	p.Met1285Ile	2.26
36	T-LGL	PIGA	NM_002641.3	Missense_Mutation	c.1195G>T	p.Asp399Tyr	2.26
36	T-LGL	ZRSR2	NM_005089.3	Missense_Mutation	c.1390C>A	p.Arg464Ser	2.26
36	T-LGL	CBL	NM_005188.4	Missense_Mutation	c.2646G>T	p.Gln882His	2.25
36	T-LGL	KMT2D	NM_003482.3	Splice_Site	c.16339-1G>T	p.?	2.25
36	T-LGL	NPM1	NM_002520.6	Missense_Mutation	c.804C>A	p.Phe268Leu	2.25
36	T-LGL	TET2	NM_001127208.2	Missense_Mutation	c.3601C>A	p.Arg1201Ser	2.22
36	T-LGL	TERT	NM_198253.3	Missense_Mutation	c.2840C>A	p.Ser947Tyr	2.22
36	T-LGL	KMT2D	NM_003482.3	Missense_Mutation	c.4111G>T	p.Asp1371Tyr	2.2
36	T-LGL	CBLC	NM_012116.4	Missense_Mutation	c.633C>A	p.Phe211Leu	2.19
36	T-LGL	MPL	NM_005373.3	Missense_Mutation	c.345C>A	p.Phe115Leu	2.19
36	T-LGL	SH2B3	NM_005475.3	Missense_Mutation	c.201C>A	p.Phe67Leu	2.19
36	T-LGL	SRCAP	NM_006662.3	Nonsense_Mutation	c.5150C>A	p.Ser1717*	2.19
36	T-LGL	KIT	NM_000222.2	Missense_Mutation	c.687C>A	p.Phe229Leu	2.18
36	T-LGL	SETBP1	NM_015559.3	Missense_Mutation	c.3843C>A	p.Phe1281Leu	2.18
36	T-LGL	LAMB4	NM_007356.3	Missense_Mutation	c.1030G>T	p.Asp344Tyr	2.17
36	T-LGL	BRAF	NM_004333.6	Nonsense_Mutation	c.1283C>A	p.Ser428*	2.16
36	T-LGL	ETV6	NM_001987.5	Missense_Mutation	c.945G>T	p.Met315Ile	2.15
36	T-LGL	PHF6	NM_001015877.2	Nonsense_Mutation	c.16G>T	p.Glu6*	2.15
36	T-LGL	ZRSR2	NM_005089.3	Nonsense_Mutation	c.1012G>T	p.Glu338*	2.15
36	T-LGL	ETV6	NM_001987.5	Missense_Mutation	c.568C>A	p.His190Asn	2.14
36	T-LGL	BCORL1	NM_021946.4	Missense_Mutation	c.3727G>T	p.Asp1243Tyr	2.13
36	T-LGL	SF3B1	NM_012433.3	Nonsense_Mutation	c.538G>T	p.Glu180*	2.13
36	T-LGL	KDM6A	NM_021140.3	Missense_Mutation	c.3370C>A	p.His1124Asn	2.13
36	T-LGL	KMT2D	NM_003482.3	Missense_Mutation	c.8826G>T	p.Leu2942Phe	2.13
36	T-LGL	SRCAP	NM_006662.3	Missense_Mutation	c.4611G>T	p.Leu1537Phe	2.13
36	T-LGL	KMT2A	NM_001197104.2	Missense_Mutation	c.4166C>A	p.Ser1389Tyr	2.12
36	T-LGL	PRPF8	NM_006445.4	Missense_Mutation	c.3505C>A	p.Gln1169Lys	2.12
36	T-LGL	HOXC9	NM_006897.3	Missense_Mutation	c.750G>T	p.Met250Ile	2.11
36	T-LGL	PRPF8	NM_006445.4	Missense_Mutation	c.6286G>T	p.Asp2096Tyr	2.1
36	T-LGL	BCORL1	NM_021946.4	Nonsense_Mutation	c.4939G>T	p.Glu1647*	2.09
36	T-LGL	CUX1	NM_181552.4	Missense_Mutation	c.1405C>A	p.Gln469Lys	2.09
36	T-LGL	SETBP1	NM_015559.3	Missense_Mutation	c.1087G>T	p.Asp363Tyr	2.09
36	T-LGL	TERT	NM_198253.3	Missense_Mutation	c.2152G>T	p.Asp718Tyr	2.09
36	T-LGL	IDH1	NM_005896.3	Missense_Mutation	c.439C>A	p.Pro147Thr	2.08
36	T-LGL	KDM6A	NM_021140.3	Missense_Mutation	c.177C>A	p.Phe59Leu	2.08
36	T-LGL	NF1	NM_000267.3	Missense_Mutation	c.7279G>T	p.Asp2427Tyr	2.08
36	T-LGL	NOTCH1	NM_017617.5	Missense_Mutation	c.3320G>T	p.Arg1107Leu	2.08
36	T-LGL	KMT2A	NM_001197104.2	Nonsense_Mutation	c.6722C>A	p.Ser2241*	2.07
36	T-LGL	PHF6	NM_001015877.2	Missense_Mutation	c.298C>A	p.His100Asn	2.07
36	T-LGL	CSMD1	NM_033225.6	Missense_Mutation	c.8803G>T	p.Asp2935Tyr	2.06
36	T-LGL	KMT2D	NM_003482.3	Missense_Mutation	c.16361G>T	p.Arg5454Leu	2.06
36	T-LGL	KMT2D	NM_003482.3	Nonsense_Mutation	c.14803G>T	p.Glu4935*	2.06
36	T-LGL	PDGFRA	NM_006206.6	Missense_Mutation	c.1965G>T	p.Leu655Phe	2.06
36	T-LGL	POT1	NM_015450.3	Missense_Mutation	c.469C>A	p.Gln157Lys	2.06
36	T-LGL	BRCC3	NM_024332.3	Missense_Mutation	c.483G>T	p.Lys161Asn	2.05
36	T-LGL	TNFAIP3	NM_006290.4	Missense_Mutation	c.2166G>T	p.Lys722Asn	2.05
36	T-LGL	DIS3	NM_014953.5	Nonsense_Mutation	c.1306G>T	p.Glu436*	2.04
36	T-LGL	KDM3B	NM_016604.4	Missense_Mutation	c.247C>A	p.His83Asn	2.04
36	T-LGL	KDM3B	NM_016604.4	Nonsense_Mutation	c.3610G>T	p.Glu1204*	2.04
36	T-LGL	NF1	NM_000267.3	Missense_Mutation	c.882G>T	p.Met294Ile	2.04
36	T-LGL	RAD21	NM_006265.3	Missense_Mutation	c.99C>A	p.Phe33Leu	2.04
36	T-LGL	TNFAIP3	NM_006290.4	Missense_Mutation	c.1048C>A	p.Gln350Lys	2.04
36	T-LGL	BCORL1	NM_021946.4	Missense_Mutation	c.811G>T	p.Asp271Tyr	2.03
36	T-LGL	PPM1D	NM_003620.4	Missense_Mutation	c.749G>T	p.Arg250Leu	2.03
36	T-LGL	KDM3B	NM_016604.4	Missense_Mutation	c.4077G>T	p.Leu1359Phe	2.03
36	T-LGL	KMT2A	NM_001197104.2	Missense_Mutation	c.3265G>T	p.Asp1089Tyr	2.03
36	T-LGL	SF3B1	NM_012433.3	Missense_Mutation	c.2177C>A	p.Ser726Tyr	2.02
36	T-LGL	FLT3	NM_004119.3	Nonsense_Mutation	c.1403C>A	p.Ser468*	2.02
36	T-LGL	PEG3	NM_001146184.2	Missense_Mutation	c.1219C>A	p.Gln407Lys	2.02
36	T-LGL	PTPN11	NM_002834.4	Nonsense_Mutation	c.962C>A	p.Ser321*	2.02
36	T-LGL	CSMD1	NM_033225.6	Missense_Mutation	c.7564C>A	p.His2522Asn	2.01
36	T-LGL	CSMD1	NM_033225.6	Missense_Mutation	c.6715G>T	p.Asp2239Tyr	2.01
36	T-LGL	PEG3	NM_001146184.2	Nonsense_Mutation	c.1783G>T	p.Glu595*	2.01
36	T-LGL	PRPF8	NM_006445.4	Missense_Mutation	c.3621C>A	p.Phe1207Leu	2.01
36	T-LGL	SRCAP	NM_006662.3	Missense_Mutation	c.7062C>A	p.Phe2354Leu	2.01
36	T-LGL	BCOR	NM_001123385.2	Nonsense_Mutation	c.641C>A	p.Ser214*	2
36	T-LGL	TERT	NM_198253.3	Missense_Mutation	c.2947C>A	p.His983Asn	2
44	T-LGL+PRCA	KRAS	NM_004985.5	Missense_Mutation	c.437C>T	p.Ala146Val	8.1	BM
44	T-LGL+PRCA	STAG2	NM_001042749.2	Missense_Mutation	c.1661A>C	p.Lys554Thr	7.46
44	T-LGL+PRCA	CUX1	NM_181552.4	Nonsense_Mutation	c.2629G>T	p.Glu877*	3.86
44	T-LGL+PRCA	NOTCH1	NM_017617.5	Missense_Mutation	c.1951G>T	p.Asp651Tyr	3.5
44	T-LGL+PRCA	PRPF8	NM_006445.4	Missense_Mutation	c.3505C>A	p.Gln1169Lys	3.14
44	T-LGL+PRCA	RUNX1	NM_001754.4	Missense_Mutation	c.994G>T	p.Asp332Tyr	3.11
44	T-LGL+PRCA	KMT2A	NM_001197104.2	Missense_Mutation	c.5949G>T	p.Leu1983Phe	3.02
44	T-LGL+PRCA	NF1	NM_000267.3	Frame_Shift_Ins	c.572_573insC	p.Lys191Asnfs*10	2.94
44	T-LGL+PRCA	ATRX	NM_000489.5	Missense_Mutation	c.1997G>T	p.Arg666Leu	2.9
44	T-LGL+PRCA	ZRSR2	NM_005089.3	Nonsense_Mutation	c.337G>T	p.Glu113*	2.88
44	T-LGL+PRCA	ATM	NM_000051.3	Nonsense_Mutation	c.6569C>A	p.Ser2190*	2.86
44	T-LGL+PRCA	TET2	NM_001127208.2	Missense_Mutation	c.3943G>T	p.Asp1315Tyr	2.83
44	T-LGL+PRCA	CUX1	NM_181552.4	Missense_Mutation	c.726G>T	p.Met242Ile	2.79
44	T-LGL+PRCA	NPM1	NM_002520.6	Nonsense_Mutation	c.64G>T	p.Glu22*	2.78
44	T-LGL+PRCA	ASXL1	NM_015338.6	Nonsense_Mutation	c.931G>T	p.Glu311*	2.77
44	T-LGL+PRCA	KDM6A	NM_021140.3	Missense_Mutation	c.3370C>A	p.His1124Asn	2.74
44	T-LGL+PRCA	SETBP1	NM_015559.3	Missense_Mutation	c.1766G>T	p.Arg589Leu	2.65
44	T-LGL+PRCA	SF3B1	NM_012433.3	Missense_Mutation	c.3121C>A	p.Arg1041Ser	2.62
44	T-LGL+PRCA	EZH2	NM_004456.5	Nonsense_Mutation	c.251C>A	p.Ser84*	2.62
44	T-LGL+PRCA	SETBP1	NM_015559.3	Missense_Mutation	c.412G>T	p.Asp138Tyr	2.61
44	T-LGL+PRCA	NF1	NM_000267.3	Missense_Mutation	c.7354C>A	p.Arg2452Ser	2.56
44	T-LGL+PRCA	SF3B1	NM_012433.3	Missense_Mutation	c.1323G>T	p.Met441Ile	2.52
44	T-LGL+PRCA	BCOR	NM_001123385.2	Missense_Mutation	c.622G>T	p.Asp208Tyr	2.51
44	T-LGL+PRCA	KMT2A	NM_001197104.2	Missense_Mutation	c.6488G>T	p.Arg2163Leu	2.51
44	T-LGL+PRCA	NF1	NM_000267.3	Missense_Mutation	c.4026G>T	p.Met1342Ile	2.5
44	T-LGL+PRCA	RBBP4	NM_005610.3	Missense_Mutation	c.595G>T	p.Asp199Tyr	2.45
44	T-LGL+PRCA	PHF6	NM_001015877.2	Nonsense_Mutation	c.16G>T	p.Glu6*	2.43
44	T-LGL+PRCA	PDGFRA	NM_006206.6	Nonsense_Mutation	c.2540C>A	p.Ser847*	2.39
44	T-LGL+PRCA	PEG3	NM_001146184.2	Missense_Mutation	c.2615G>T	p.Arg872Leu	2.35
44	T-LGL+PRCA	ZRSR2	NM_005089.3	Missense_Mutation	c.841C>A	p.Gln281Lys	2.35
44	T-LGL+PRCA	KMT2A	NM_001197104.2	Missense_Mutation	c.2162G>T	p.Arg721Leu	2.34
44	T-LGL+PRCA	SRCAP	NM_006662.3	Nonsense_Mutation	c.6286G>T	p.Glu2096*	2.33
44	T-LGL+PRCA	STAG2	NM_001042749.2	Missense_Mutation	c.1606C>A	p.His536Asn	2.33
44	T-LGL+PRCA	NPM1	NM_002520.6	Missense_Mutation	c.538G>T	p.Asp180Tyr	2.32
44	T-LGL+PRCA	ATRX	NM_000489.5	Missense_Mutation	c.1253G>T	p.Arg418Leu	2.31
44	T-LGL+PRCA	SUZ12	NM_015355.4	Missense_Mutation	c.302G>T	p.Arg101Leu	2.31
44	T-LGL+PRCA	FLT3	NM_004119.3	Missense_Mutation	c.1084G>T	p.Asp362Tyr	2.3
44	T-LGL+PRCA	ATM	NM_000051.3	Missense_Mutation	c.973C>A	p.His325Asn	2.29
44	T-LGL+PRCA	CALR	NM_004343.3	Missense_Mutation	c.303G>T	p.Gln101His	2.28
44	T-LGL+PRCA	SETBP1	NM_015559.3	Missense_Mutation	c.2971G>T	p.Asp991Tyr	2.28
44	T-LGL+PRCA	WT1	NM_024426.6	Missense_Mutation	c.1390G>T	p.Asp464Tyr	2.28
44	T-LGL+PRCA	KDM3B	NM_016604.4	Missense_Mutation	c.4945G>T	p.Asp1649Tyr	2.27
44	T-LGL+PRCA	CSMD1	NM_033225.6	Missense_Mutation	c.9154G>T	p.Asp3052Tyr	2.26
44	T-LGL+PRCA	KDM6A	NM_021140.3	Missense_Mutation	c.622C>A	p.Gln208Lys	2.25
44	T-LGL+PRCA	KMT2A	NM_001197104.2	Nonsense_Mutation	c.10885G>T	p.Glu3629*	2.25
44	T-LGL+PRCA	KDM6A	NM_021140.3	Missense_Mutation	c.232C>A	p.Arg78Ser	2.22
44	T-LGL+PRCA	POT1	NM_015450.3	Nonsense_Mutation	c.1103C>A	p.Ser368*	2.22
44	T-LGL+PRCA	KMT2A	NM_001197104.2	Missense_Mutation	c.3040G>T	p.Asp1014Tyr	2.21
44	T-LGL+PRCA	KMT2D	NM_003482.3	Missense_Mutation	c.11945G>T	p.Arg3982Leu	2.21
44	T-LGL+PRCA	RAP1A	NM_001010935.2	Missense_Mutation	c.274G>T	p.Asp92Tyr	2.21
44	T-LGL+PRCA	ATRX	NM_000489.5	Missense_Mutation	c.4705C>A	p.Gln1569Lys	2.2
44	T-LGL+PRCA	RBBP4	NM_005610.3	Missense_Mutation	c.194G>T	p.Arg65Leu	2.2
44	T-LGL+PRCA	KDM6A	NM_021140.3	Missense_Mutation	c.2254C>A	p.His752Asn	2.18
44	T-LGL+PRCA	SMC3	NM_005445.3	Missense_Mutation	c.3436G>T	p.Asp1146Tyr	2.18
44	T-LGL+PRCA	KDM6A	NM_021140.3	Missense_Mutation	c.3638G>T	p.Arg1213Leu	2.17
44	T-LGL+PRCA	TNFAIP3	NM_006290.4	Missense_Mutation	c.36G>T	p.Leu12Phe	2.17
44	T-LGL+PRCA	KIT	NM_000222.2	Nonsense_Mutation	c.2075C>A	p.Ser692*	2.15
44	T-LGL+PRCA	JAK2	NM_004972.3	Nonsense_Mutation	c.3136G>T	p.Glu1046*	2.14
44	T-LGL+PRCA	IDH1	NM_005896.3	Nonsense_Mutation	c.563C>A	p.Ser188*	2.14
44	T-LGL+PRCA	ZRSR2	NM_005089.3	Nonsense_Mutation	c.827C>A	p.Ser276*	2.13
44	T-LGL+PRCA	KIT	NM_000222.2	Nonsense_Mutation	c.1126G>T	p.Glu376*	2.12
44	T-LGL+PRCA	CSMD1	NM_033225.6	Missense_Mutation	c.6775C>A	p.Gln2259Lys	2.1
44	T-LGL+PRCA	NOTCH1	NM_017617.5	Missense_Mutation	c.2313G>T	p.Met771Ile	2.1
44	T-LGL+PRCA	SMC1A	NM_006306.4	Missense_Mutation	c.2152G>T	p.Asp718Tyr	2.09
44	T-LGL+PRCA	JAK2	NM_004972.3	Nonsense_Mutation	c.2371G>T	p.Glu791*	2.08
44	T-LGL+PRCA	KDM3B	NM_016604.4	Missense_Mutation	c.4982G>T	p.Arg1661Leu	2.08
44	T-LGL+PRCA	PHF6	NM_001015877.2	Missense_Mutation	c.853C>A	p.Gln285Lys	2.08
44	T-LGL+PRCA	ATM	NM_000051.3	Missense_Mutation	c.2947G>T	p.Asp983Tyr	2.07
44	T-LGL+PRCA	EZH2	NM_004456.5	Missense_Mutation	c.131C>A	p.Ser44Tyr	2.07
44	T-LGL+PRCA	KMT2A	NM_001197104.2	Nonsense_Mutation	c.5729C>A	p.Ser1910*	2.07
44	T-LGL+PRCA	BCORL1	NM_021946.4	Missense_Mutation	c.3643G>T	p.Asp1215Tyr	2.06
44	T-LGL+PRCA	JAK2	NM_004972.3	Splice_Site	c.1642-1G>T	p.?	2.06
44	T-LGL+PRCA	FLT3	NM_004119.3	Missense_Mutation	c.735C>A	p.Phe245Leu	2.06
44	T-LGL+PRCA	CBL	NM_005188.4	Missense_Mutation	c.211C>A	p.Gln71Lys	2.05
44	T-LGL+PRCA	GNB1	NM_001282539.1	Missense_Mutation	c.13G>T	p.Asp5Tyr	2.05
44	T-LGL+PRCA	BCORL1	NM_021946.4	Missense_Mutation	c.811G>T	p.Asp271Tyr	2.04
44	T-LGL+PRCA	BRCC3	NM_024332.3	Missense_Mutation	c.409C>A	p.Arg137Ser	2.04
44	T-LGL+PRCA	PRPF8	NM_006445.4	Missense_Mutation	c.2965G>T	p.Asp989Tyr	2.04
44	T-LGL+PRCA	FBXW7	NM_033632.3	Missense_Mutation	c.1198G>T	p.Asp400Tyr	2.03
44	T-LGL+PRCA	LAMB4	NM_007356.3	Missense_Mutation	c.1448G>T	p.Gly483Val	2.03
44	T-LGL+PRCA	FLT3	NM_004119.3	Nonsense_Mutation	c.911C>A	p.Ser304*	2.02
44	T-LGL+PRCA	KMT2A	NM_001197104.2	Missense_Mutation	c.7439G>T	p.Arg2480Leu	2.02
44	T-LGL+PRCA	SETBP1	NM_015559.3	Nonsense_Mutation	c.2300C>A	p.Ser767*	2.02
44	T-LGL+PRCA	ATRX	NM_000489.5	Missense_Mutation	c.3079C>A	p.His1027Asn	2.01
44	T-LGL+PRCA	SRCAP	NM_006662.3	Nonsense_Mutation	c.1562C>A	p.Ser521*	2.01
44	T-LGL+PRCA	CSMD1	NM_033225.6	Nonsense_Mutation	c.1436C>A	p.Ser479*	2
44	T-LGL+PRCA	FBXW7	NM_033632.3	Missense_Mutation	c.1896C>A	p.Phe632Leu	2
44	T-LGL+PRCA	KDM6A	NM_021140.3	Missense_Mutation	c.1178G>T	p.Arg393Leu	2
44	T-LGL+PRCA	KIT	NM_000222.2	Missense_Mutation	c.2209G>T	p.Asp737Tyr	2

## Sheet: Supplementary Table 4
VAF: variant allele frequency
NGS: next generation sequencing
PB: peripheral blood
BM: bone marrow
patient number	Diagnosis	Hugo_Symbol	Refseq	Variant_Classification	HGVSc	HGVSp	VAF (%)	NGS sample
4	T-LGL	CBLC	NM_012116.4	Missense_Mutation	c.1216G>A	p.Gly406Ser	36.42	PB
4	T-LGL	STAT3	NM_139276.2	Missense_Mutation	c.1229A>G	p.His410Arg	30.67
4	T-LGL	TERT	NM_198253.3	5'Flank	c.-124C>T	p.?	26.89
4	T-LGL	TNFAIP3	NM_006290.4	Frame_Shift_Del	c.908_926del	p.Leu303*	26.07
5	T-LGL	STAT3	NM_139276.2	Missense_Mutation	c.1982A>T	p.Asp661Val	29.41	BM
6	T-LGL	KMT2D	NM_003482.3	Frame_Shift_Ins	c.13878dup	p.Pro4627Alafs*20	3.28	PB
6	T-LGL	KMT2D	NM_003482.3	Missense_Mutation	c.1923A>C	p.Glu641Asp	4.56
6	T-LGL	STAT3	NM_139276.2	Missense_Mutation	c.1981G>T	p.Asp661Tyr	29.35
7	T-LGL	STAT3	NM_139276.2	Missense_Mutation	c.1940A>T	p.Asn647Ile	27.42	BM
7	T-LGL	TNFAIP3	NM_006290.4	Frame_Shift_Del	c.421del	p.Arg141Alafs*75	9.1
8	T-LGL	MSR1	NM_138715.3	Nonsense_Mutation	c.604C>T	p.Gln202*	12.01	PB
8	T-LGL	STAT3	NM_139276.2	Missense_Mutation	c.1981G>T	p.Asp661Tyr	24.8
9	T-LGL	NF1	NM_000267.3	Frame_Shift_Ins	c.572_573insC	p.Lys191Asnfs*10	2.62	PB
9	T-LGL	RUNX1	NM_001754.4	Missense_Mutation	c.1270T>G	p.Ser424Ala	30.97
9	T-LGL	STAT3	NM_139276.2	Missense_Mutation	c.1852G>C	p.Gly618Arg	22.45
9	T-LGL	TERT	NM_198253.3	5'Flank	c.-124C>T	p.?	21.24
10	T-LGL	KRAS	NM_004985.5	Missense_Mutation	c.57G>C	p.Leu19Phe	20.43	BM
10	T-LGL	STAT3	NM_139276.2	Missense_Mutation	c.1940A>T	p.Asn647Ile	22.06
11	T-LGL+PRCA	STAT3	NM_139276.2	Missense_Mutation	c.1852G>C	p.Gly618Arg	13.4	PB
11	T-LGL+PRCA	SUZ12	NM_015355.4	In_Frame_Del	c.91_102del	p.Val31_Ala34del	25
11	T-LGL+PRCA	SUZ12	NM_015355.4	Missense_Mutation	c.133A>G	p.Ser45Gly	43.51
12	T-LGL+PRCA	BCOR	NM_001123385.2	Missense_Mutation	c.4376A>G	p.Asn1459Ser	18.94	PB
12	T-LGL+PRCA	KMT2D	NM_003482.3	Missense_Mutation	c.4190G>C	p.Cys1397Ser	8.21
12	T-LGL+PRCA	STAT3	NM_139276.2	Missense_Mutation	c.1919A>T	p.Tyr640Phe	9.62
13	T-LGL	STAT3	NM_139276.2	Missense_Mutation	c.1919A>T	p.Tyr640Phe	8.08	BM
14	T-LGL	STAT3	NM_139276.2	Missense_Mutation	c.1981G>T	p.Asp661Tyr	7.24	BM
16	T-LGL+PRCA	CSMD1	NM_033225.6	Missense_Mutation	c.1217G>C	p.Cys406Ser	3.09	BM
16	T-LGL+PRCA	STAT3	NM_139276.2	Missense_Mutation	c.1919A>T	p.Tyr640Phe	5.01
17	T-LGL+PRCA	KMT2D	NM_003482.3	Nonsense_Mutation	c.7933C>T	p.Arg2645*	4.48	PB
17	T-LGL+PRCA	STAT3	NM_139276.2	Missense_Mutation	c.1940A>T	p.Asn647Ile	3.96
17	T-LGL+PRCA	TP53	NM_000546.5	Missense_Mutation	c.404G>A	p.Cys135Tyr	4.29
18	T-LGL+PRCA	STAT3	NM_139276.2	Missense_Mutation	c.1919A>T	p.Tyr640Phe	3.59	BM
18	T-LGL+PRCA	SUZ12	NM_015355.4	In_Frame_Del	c.91_102del	p.Val31_Ala34del	23.3
18	T-LGL+PRCA	SUZ12	NM_015355.4	Missense_Mutation	c.133A>G	p.Ser45Gly	39.7
19	T-LGL+PRCA	STAT3	NM_139276.2	Missense_Mutation	c.1919A>T	p.Tyr640Phe	3.19	PB
20	T-LGL+PRCA	STAT3	NM_139276.2	Missense_Mutation	c.1981G>T	p.Asp661Tyr	2	PB
21	T-LGL	KMT2D	NM_003482.3	Missense_Mutation	c.1923A>C	p.Glu641Asp	3.57	PB
21	T-LGL	LAMB4	NM_007356.3	Missense_Mutation	c.1304A>G	p.Asp435Gly	2.47
22	T-LGL	KMT2D	NM_003482.3	Missense_Mutation	c.1923A>C	p.Glu641Asp	3.6	PB
22	T-LGL	KMT2D	NM_003482.3	Missense_Mutation	c.2965A>T	p.Asn989Tyr	3.69
23	T-LGL	CEBPA	NM_004364.4	Missense_Mutation	c.187G>T	p.Asp63Tyr	2.07	PB
23	T-LGL	CUX1	NM_181552.4	Missense_Mutation	c.3958C>A	p.Gln1320Lys	2.23
23	T-LGL	CUX1	NM_181552.4	Missense_Mutation	c.4084G>T	p.Asp1362Tyr	2.38
23	T-LGL	KMT2A	NM_001197104.2	Missense_Mutation	c.5717G>A	p.Cys1906Tyr	2.83
23	T-LGL	SH2B3	NM_005475.3	Nonsense_Mutation	c.191C>A	p.Ser64*	3.52
23	T-LGL	TERT	NM_198253.3	Missense_Mutation	c.81C>A	p.Phe27Leu	2.1
24	T-LGL	RUNX1	NM_001754.4	Frame_Shift_Ins	c.1260delinsGGG	p.Glu422Alafs*173	9	BM
25	T-LGL	BCOR	NM_001123385.2	Frame_Shift_Del	c.3608_3612delinsC	p.Leu1203Profs*34	2.39	BM
26	T-LGL	DNMT3A	NM_022552.4	Missense_Mutation	c.2147T>A	p.Val716Asp	12.19	BM
26	T-LGL	IDH1	NM_005896.3	Missense_Mutation	c.395G>A	p.Arg132His	3.34
26	T-LGL	NPM1	NM_002520.6	Frame_Shift_Ins	c.860_863dup	p.Trp288Cysfs*12	3.48
27	T-LGL	DNMT3A	NM_022552.4	Frame_Shift_Ins	c.1628dup	p.Arg544Profs*2	2.1	PB
27	T-LGL	IDH1	NM_005896.3	Missense_Mutation	c.394C>G	p.Arg132Gly	10.31
28	T-LGL	ATM	NM_000051.3	Frame_Shift_Del	c.560_566del	p.Val187Glufs*2	4.9	PB
28	T-LGL	EED	NM_003797.5	Frame_Shift_Del	c.501_503delinsG	p.Ser168*	2.33
28	T-LGL	PTEN	NM_000314.8	Splice_Site	c.164+2T>A	p.?	17.2
29	T-LGL	STAG2	NM_001042749.2	Missense_Mutation	c.3581G>A	p.Arg1194Gln	34.11	BM
30	T-LGL	KDM6A	NM_021140.3	In_Frame_Del	c.2538_2546del	p.Pro847_Ser849del	6.89	PB
35	T-LGL	STAT5B	NM_012448.4	Missense_Mutation	c.1924A>C	p.Asn642His	27.48	BM
37	T-LGL+PRCA	TERT	NM_198253.3	5'Flank	c.-146C>T	p.?	5.78	PB
38	T-LGL+PRCA	TERT	NM_198253.3	5'Flank	c.-124C>T	p.?	17.05	BM
39	T-LGL+PRCA	RUNX1	NM_001754.4	Frame_Shift_Ins	c.1259_1260insGGGG	p.Glu422Argfs*179	19.16	BM
40	T-LGL+PRCA	BCOR	NM_001123385.2	Missense_Mutation	c.3751A>G	p.Asn1251Asp	17.49	BM
40	T-LGL+PRCA	DNMT3A	NM_022552.4	Frame_Shift_Del	c.1395del	p.Lys466Argfs*185	39.04
41	T-LGL+PRCA	U2AF1	NM_006758.2	In_Frame_Ins	c.648_653dup	p.Gly222_Gly223dup	24.56	BM
