# Supplementary material for: Distinct mutational pattern of T-cell large granular lymphocyte leukemia combined with pure red cell aplasia: low mutational burden of STAT3
Source: Sci Rep. 2023 May 4;13:7280. doi: 10.1038/s41598-023-33928-z (PMC10160083; doi:10.1038/s41598-023-33928-z)
Supplement: Supplementary file 3 — Supplementary Information 3. [file 41598_2023_33928_MOESM3_ESM.xlsx]

## Sheet: Sheet1
Patient number	Hemoglobin (g/dL)	ANC (x 109/L)	Platelet (x 109/L)	Transfusion_depency	Treatment regimen
2	7.2	5.519	203	Yes	Corticosteroid, Methotrexate, Cyclophosphamide, Cyclosporine
3	5.1	4.947	253	Yes	Corticosteroid
4	9.1	1.008	248	No	Cyclophosphamide
6	9.4	1.277	228	No	Cyclophosphamide
7	9.2	1.196	431	No	Methotrexate, Cyclophosphamide
8	12.8	0.406	149	No	Methotrexate
9	8.8	0.502	97	No	Cyclophosphamide
11	7.8	0.771	361	No	Cyclophosphamide
12	4.7	0.69	109	Yes	Corticosteroid, Methotrexate, Cyclophosphamide, Cyclosporine
13	13.8	0.381	119	No	Methotrexate
14	8.9	0.464	332	No	Methotrexate
15	3.8	1.142	184	Yes	Cyclophosphamide
16	7.5	1.121	173	No	Cyclosporine
17	6.8	4.167	258	Yes	Cyclosporine
18	5.8	0.825	185	Yes	Methotrexate
23	14.9	1.859	317	No	Cyclophosphamide
26	9	0.439	333	No	Methotrexate
28	13	0.274	201	No	Methotrexate, Cyclosporine
29	14	1.081	213	No	Cyclophosphamide
30	8.8	0.497	309	No	Cyclophosphamide
31	11.7	1.3	183	No	Methotrexate
32	12.9	0.701	267	No	Methotrexate
33	8.7	0.319	12	Yes	Corticosteroid, Cyclophosphamide, Cyclosporine
36	8.2	4.24	117	Yes	Corticosteroid, Cyclophosphamide
37	6.5	1.671	281	Yes	Cyclosporine
38	7.1	1.014	359	No	Cyclophosphamide, Cyclosporine
39	7.2	1.366	659	No	Cyclophosphamide, Cyclosporine
40	8.1	8.092	418	No	Cyclosporine
41	8.4	6.936	413	Yes	Cyclosporine
42	5.3	2.899	98	Yes	Cyclophosphamide
44	6.1	1.526	231	No	Corticosteroid, Cyclophosphamide
